# Supplementary material for: Left Frontal White Matter Links to Rhythm Processing Relevant to Speech Production in Apraxia of Speech
Source: Neurobiol Lang (Camb). 2022 Sep 22;3(4):515–37. doi: 10.1162/nol_a_00075 (PMC10158569; doi:10.1162/nol_a_00075)
Supplement: Supplementary file 1 [file nol-3-4-515-s001.zip]

Archive with 6 entries (5 files):
- nol_a_00075-Bruffaerts-supps/
- nol_a_00075-Bruffaerts-supps/task_r2.wav
- nol_a_00075-Bruffaerts-supps/task_r3.wav
- nol_a_00075-Bruffaerts-supps/task_r1.wav
- nol_a_00075-Bruffaerts-supps/task_r4.wav
- nol_a_00075-Bruffaerts-supps/supplementary.docx
